# Supplementary material for: Astrocytes in the Ventral Hippocampus Bidirectionally Regulate Innate and Stress‐Induced Anxiety‐Like Behaviors in Male Mice
Source: Adv Sci (Weinh). 2024 Aug 9;11(38):2400354. doi: 10.1002/advs.202400354 (PMC11481230; doi:10.1002/advs.202400354)
Supplement: Supplementary file 2 — Supplemental Dataset 1 [file ADVS-11-2400354-s001.xlsx]

## Sheet: Fig2
Figure 2 Statistical methods and values of all the results
Figure 2 Statistical methods and values of all the results		Sample size (figure order)		Statistical test	Treatment effect		Significance
E	qPCR	n = 8, 5 mice		Two-tailed unpaired student’s t test	t(11) = 2.671	p = 0.0218	p < 0.05
I-K	Two-photon calcium imaging	n= 3 mice	Soma-Amplitude	Unpaired t test with Welch's correction	t(51.69) = 5.692	p < 0.0001	p < 0.0001
		n= 4 mice	Process-Amplitude	Unpaired t test with Welch's correction	t(91.23) = 7.186	p < 0.0001	p < 0.0001
		n= 3 mice	Soma-Frequency	Unpaired t test with Welch's correction	t(64.34) = 2.767	p = 0.0074	p < 0.01
		n= 4 mice	Process-Frequency	Unpaired t test with Welch's correction	t(173.6) = 2.584	p = 0.0106	p < 0.05
		n=3 mice	Soma-AUC	Mann Whitney test	U = 261	p < 0.0001	p < 0.0001
		n=4 mice	Process-AUC	Unpaired t test with Welch's correction	t(92.3) = 6.048	p < 0.0001	p < 0.0001
L-Q	itpr2 CKO mice	n = 10, 9 mice	distance OFT	Two-tailed unpaired student’s t test	t(17) = 0.9375	p = 0.6543
			duration OFT	Two-tailed unpaired student’s t test	t(17) = 2.606	p = 0.0184	p < 0.05
			entries OFT	Two-tailed unpaired student’s t test	t(17) = 2.314	p = 0.0334	p < 0.05
			distance EPM	Two-tailed unpaired student’s t test	t(17) = 1.202	p = 0.2457
			duration EPM	Two-tailed unpaired student’s t test with Welch’s correction	t(17) = 2.820	p = 0.0118	p < 0.05
			entries EPM	Two-tailed unpaired student’s t test	t(17) = 0.6726	p = 0.5102

## Sheet: Fig3
Figure 3 Statistical methods and values of all the results
Figure 3 Statistical methods and values of all the results		Sample size (figure order)		Statistical test	Treatment effect		Significance
F	cfos expression	n=17, 18 slices from 5 mice		Mann Whitney test		p < 0.0001	p < 0.0001
J	Two-photon calcium imaging	n=8 cells from 3 mice	ACSF	Two-tailed paired t test	t(7) = 0.2082	p = 0.8410
		n=12 cells from 4 mice	CNO	Two-tailed paired t test	t(11) = 10.38	p < 0.0001	p < 0.0001
K-P	hM3Dq in vHPC	n = 8, 9 mice	distance OFT	Two-tailed unpaired student’s t test	t(15) = 1.833	p = 0.0867
			duration OFT	Two-tailed unpaired student’s t test	t(15) = 3.627	p = 0.0025	p < 0.01
			entries OFT	Two-tailed unpaired student’s t test	t(15) = 3.006	p = 0.0089	p < 0.01
		n = 8, 9 mice	distance EPM	Two-tailed unpaired student’s t test	t(15) = 1.552	p = 0.1415
			duration EPM	Two-tailed unpaired student’s t test	t(15) = 3.422	p = 0.0038	p < 0.01
			entries EPM	Two-tailed unpaired student’s t test	t(15) = 1.659	p = 0.1179

## Sheet: Fig4
Figure 4 Statistical methods and values of all the results
Figure 4 Statistical methods and values of all the results		Sample size (figure order)		Statistical test	Treatment effect		Significance
A-D	Gliotransmitter assays	n = 5, 4 mice	glutamate	Two-tailed unpaired student’s t test	t(7) = 4.074	p = 0.0047	p < 0.01
		n = 5, 5 mice	D-serine	Two-tailed unpaired student’s t test	t(8) = 1.404	p = 0.1978
		n = 5, 5 mice	ATP	Two-tailed unpaired student’s t test	t(8) = 1.172	p = 0.2747
		n = 5, 6 mice	GABA	Two-tailed unpaired student’s t test	t(9) = 1.236	p = 0.2477
E	NMDAR currents	n=8, 7 cells from 6 mice	NMDAR currents	Two-tailed unpaired student’s t test	t(13) = 5.688	p <0.0001	p <0.0001
H-M	APV delivery	n = 7, 8 mice	distance OFT	Two-tailed unpaired t test with Welch’s correction	t(8.574) = 2.049	p = 0.0723
			duration OFT	Two-tailed unpaired t test with Welch’s correction	t(9.216) = 4.718	p = 0.0010	p < 0.01
			entries OFT	Two-tailed unpaired t test with Welch’s correction	t(8.176) = 0.0003	p = 0.0089	p < 0.001
		n = 8, 8 mice	distance EPM	Two-tailed unpaired student’s t test	t(14) = 1.339	p = 0.2019
			duration EPM	Two-tailed unpaired student’s t test	t(14) = 3.600	p = 0.0029	p < 0.01
			entries EPM	Two-tailed unpaired student’s t test	t(14) = 2.900	p = 0.0116	p < 0.05
N-S	HA966 delivery	n = 8, 8 mice	distance OFT	Two-tailed unpaired student’s t test	t(14) = 1.467	p = 0.1645
			duration OFT	Two-tailed unpaired t test with Welch’s correction	t(9.596) = 4.016	p = 0.0027	p < 0.01
			entries OFT	Two-tailed unpaired student’s t test	t(14) = 2.223	p = 0.0432	p < 0.05
		n = 8, 8 mice	distance EPM	Two-tailed unpaired student’s t test	t(14) = 1.520	p = 0.1507
			duration EPM	Two-tailed unpaired student’s t test	t(14) = 2.900	p = 0.0116	p < 0.05
			entries EPM	Two-tailed unpaired student’s t test	t(14) = 5.715	p <0.0001	p <0.0001

## Sheet: Fig5
Figure 5 Statistical methods and values of all the results
Figure 5 Statistical methods and values of all the results		Sample size (figure order)		Statistical test	Treatment effect		Significance
A-F	SRS	n = 9, 9 mice	distance OFT	Two-tailed unpaired student’s t test	t(16) = 0.1728	p = 0.8650
			duration OFT	Two-tailed unpaired student’s t test	t(16) = 2.727	p = 0.0149	p < 0.05
			entries OFT	Two-tailed unpaired student’s t test	t(16) = 1.411	p = 0.1775
		n = 9, 9 mice	distance EPM	Two-tailed unpaired student’s t test	t(16) = 0.3592	p = 0.7242
			duration EPM	Two-tailed unpaired student’s t test	t(16) = 3.299	p = 0.0045	p < 0.01
			entries EPM	Two-tailed unpaired student’s t test	t(16) = 1.510	p = 0.1506
H-I	GFAP expression (IF)	n = 10, 10 slice	GFAP density	Two-tailed unpaired student’s t test	t(18) = 3.938	p = 0.0010	p < 0.001
			gray value	Two-tailed unpaired student’s t test	t(18) = 1.632	p = 0.1201
K-L	GFAP WB	n = 5, 4 mice	GFAP expression	Two-tailed unpaired student’s t test	t(7) = 2.476	p = 0.0424	p < 0.05
			correlation	Pearson correlation test	r2=0.5129	p = 0.03	p < 0.05
P	Fiber photometry	n = 11 mice each group	Df/f	Two-tailed paired t test	t(10) = 3.294	p = 0.0081	p < 0.01
R	Fiber photometry	n = 5 mice each group	Df/f	Two-tailed paired t test	t(4) = 1.613	p = 0.1821

## Sheet: Fig6
Figure 6 Statistical methods and values of all the results
Figure 6 Statistical methods and values of all the results		Sample size (figure order)		Statistical test	Treatment effect		Significance
B,C	itpr2 CKO mice	n = 13, 9 mice	duration OFT(before SRS)	Two-way ANOVA		p = 0.0302	p < 0.05
			duration OFT(after SRS)	Two-way ANOVA		p = 0.0455	p < 0.05
			entries OFT(before SRS)	Two-way ANOVA		p = 0.9665
			entries OFT(after SRS)	Two-way ANOVA		p = 0.0226	p < 0.05
D, E	itpr2 CKO mice	n = 11, 9 mice	duration EPM(before SRS)	Two-way ANOVA		p =0.0021	p<0.01
			duration EPM(after SRS)	Two-way ANOVA		p = 0.0101	p < 0.05
			entries EPM(before SRS)	Two-way ANOVA		p = 0.6471
			entries EPM(after SRS)	Two-way ANOVA		p = 0.9747
G-L	ST-SRS	n = 8, 10, 10 mice	distance OFT	One-way ANOVA	F (2, 25) = 2.672	p =0.0888
			duration OFT	One-way ANOVA	F (2, 25) = 5.678	p = 0.0093	p<0.01
			entries OFT	One-way ANOVA	F (2, 25) = 2.200	p = 0.1318
			distance EPM	One-way ANOVA	F (2, 25) = 3.058	p = 0.0648
			duration EPM	One-way ANOVA	F (2, 25) = 8.876	p = 0.0012	p<0.01
			entries EPM	One-way ANOVA	F (2, 25) = 2.732	p = 0.0845

## Sheet: Fig7
Figure 7 Statistical methods and values of all the results
Figure 7 Statistical methods and values of all the results		Sample size (figure order)		Statistical test	Treatment effect		Significance
A-E	Gliotransmitter assays	n = 5 mice each group	glutamate	Two-tailed unpaired student’s t test	t(8) = 2.492	p = 0.0374	p < 0.05
		n = 5 mice each group	D-serine	Two-tailed unpaired student’s t test	t(8) = 1.507	p = 0.1703
		n = 5 mice each group	ATP	Two-tailed unpaired student’s t test	t(8) = 1.124	p = 0.2934
		n = 6 mice each group	GABA	Two-tailed unpaired student’s t test	t(10) = 1.918	p = 0.0841
		n = 7 mice each group	glutamate	Two-tailed unpaired student’s t test	t(12) = 3.823	p = 0.0024	p < 0.01
F	NMDAR currents	n=7, 6 cells from 6 mice	NMDAR currents	Two-tailed unpaired t test with Welch’s correction	t(6.107) = 4.003	p = 0.0068	p <0.01
I-L	APV delivery	n = 10 mice each group	distance OFT	one-way ANOVA with Tukey’s multiple-comparison test	F(2, 27) = 14.761	p = 0.3421
			duration OFT	one-way ANOVA with Tukey’s multiple-comparison test	F(2, 27) = 1.774	p <0.0001	p <0.0001
			entries OFT	one-way ANOVA with Tukey’s multiple-comparison test	F(2, 27) = 0.4919	p = 0.0352	p < 0.05
		n = 10, 10, 9 mice	distance EPM	one-way ANOVA with Tukey’s multiple-comparison test	F(2, 26) = 3.500	p = 0.1804
			duration EPM	one-way ANOVA with Tukey’s multiple-comparison test	F(2, 26) = 1.021	p = 0.0067	p < 0.01
			entries EPM	one-way ANOVA with Tukey’s multiple-comparison test	F(2, 26) = 0.2149	p = 0.0229	p < 0.05
M-P	HA966 delivery	n = 9, 9, 8 mice	distance OFT	one-way ANOVA with Tukey’s multiple-comparison test	F(2, 23) = 2.885	p = 0.1837
			duration OFT	one-way ANOVA with Tukey’s multiple-comparison test	F(2, 23) = 1.805	p = 0.0006	p <0.001
			entries OFT	one-way ANOVA with Tukey’s multiple-comparison test	F(2, 23) = 0.3125	p = 0.0118	p < 0.05
		n = 9, 8, 8 mice	distance EPM	one-way ANOVA with Tukey’s multiple-comparison test	F(2, 22) = 2.038	p = 0.1074
			duration EPM	one-way ANOVA with Tukey’s multiple-comparison test	F(2, 22) = 1.083	p = 0.0049	p < 0.01
			entries EPM	one-way ANOVA with Tukey’s multiple-comparison test	F(2, 22) = 0.3228	p = 0.0081	p < 0.01

## Sheet: Fig8
Figure 8 Statistical methods and values of all the results
Figure 8 Statistical methods and values of all the results		Sample size (figure order)		Statistical test	Treatment effect		Significance
B-E	Memantine delivery	n = 10, 9, 8 mice	distance OFT	one-way ANOVA with Tukey’s multiple-comparison test	F(2, 24) = 0.0083	p = 0.1361
			duration OFT	one-way ANOVA with Tukey’s multiple-comparison test	F(2, 24) = 2.042	p = 0.0168	p <0.05
			entries OFT	one-way ANOVA with Tukey’s multiple-comparison test	F(2, 24) = 2.448	p = 0.1481
		n = 10, 10, 9 mice	distance EPM	one-way ANOVA with Tukey’s multiple-comparison test	F(2, 24) = 01.881	p = 0.0020	p < 0.01
			duration EPM	one-way ANOVA with Tukey’s multiple-comparison test	F(2, 24) = 2.453	p <0.0001	p <0.0001
			entries EPM	one-way ANOVA with Tukey’s multiple-comparison test	F(2, 24) = 5.861	p = 0.0052	p < 0.01
G-J	Memantine delivery	n = 9, 10, 10 mice	distance OFT	one-way ANOVA with Tukey’s multiple-comparison test	F (2, 26) = 0.8189	p = 0.4520
			duration OFT	one-way ANOVA with Tukey’s multiple-comparison test	F (2, 26) = 9.049	p = 0.0010	p <0.01
			entries OFT	one-way ANOVA with Tukey’s multiple-comparison test	F (2, 26) = 4.156	p = 0.0272	p <0.05
		n = 9, 10, 10 mice	distance EPM	one-way ANOVA with Tukey’s multiple-comparison test	F (2, 26) = 1.038	p = 0.3684
			duration EPM	one-way ANOVA with Tukey’s multiple-comparison test	F (2, 26) = 15.07	p <0.0001	p <0.0001
			entries EPM	one-way ANOVA with Tukey’s multiple-comparison test	F (2, 26) = 6.238	p = 0.0061	p < 0.01

## Sheet: sup2
Supplimental figure 2 Statistical methods and values of all the results
Supplimental figure 2 Statistical methods and values of all the results		Sample size (figure order)		Statistical test	Treatment effect		Significance
C	qPCR	n = 6, 5 mice		Two-tailed unpaired student’s t test	t(9) = 3.479	p = 0.0069	p < 0.01
D-I	itpr2 nCKO mice	n = 8, 9 mice	distance OFT	Two-tailed unpaired student’s t test	t(15) = 0.5595	p = 0.5841
			duration OFT	Two-tailed unpaired student’s t test	t(15) = 0.2945	p = 0.7724
			entries OFT	Two-tailed unpaired student’s t test	t(15) = 0.3091	p = 0.7615
		n = 9, 9 mice	distance EPM	Two-tailed unpaired student’s t test	t(16) = 0.8838	p = 0.3899
			duration EPM	Two-tailed unpaired student’s t test	t(16) = 0.9341	p = 0.3642
			entries EPM	Two-tailed unpaired student’s t test	t(16) = 0.9094	p = 0.3766

## Sheet: sup3
Supplimental figure 3 Statistical methods and values of all the results
Supplimental figure 3 Statistical methods and values of all the results		Sample size (figure order)		Statistical test	Treatment effect		Significance
A-C	CNO delivery without virus injection	n = 11 mice each group	distance OFT	Two-tailed unpaired student’s t test	t(20) = 0.0035	p = 0.9972
			duration OFT	Two-tailed unpaired student’s t test	t(20) = 1.014	p = 0.3227
			entries OFT	Two-tailed unpaired student’s t test	t(20) = 0.2382	p = 0.8142
D-F	CNO delivery without virus injection	n = 11 mice each group	distance EPM	Two-tailed unpaired student’s t test	t(20) = 1.593	p = 0.1269
			duration EPM	Two-tailed unpaired student’s t test	t(20) = 0.2788	p = 0.7832
			entries EPM	Two-tailed unpaired student’s t test	t(20) = 0.0752	p = 0.9408

## Sheet: sup4
Supplimental figure 4 Statistical methods and values of all the results
Supplimental figure 4 Statistical methods and values of all the results		Sample size (figure order)		Statistical test	Treatment effect		Significance
C-E	24h after CNO delivery	n = 9, 8 mice	distance OFT	Two-tailed unpaired student’s t test	t(15) = 0.3749	p = 0.7130
			duration OFT	Two-tailed unpaired student’s t test	t(15) = 0.2887	p = 0.7768
			entries OFT	Two-tailed unpaired student’s t test	t(15) = 1.658	p = 0.1181
F-H	24h after CNO delivery	n = 9, 8 mice	distance EPM	Two-tailed unpaired student’s t test	t(15) = 1.613	p = 0.1276
			duration EPM	Two-tailed unpaired student’s t test	t(15) = 0.6545	p = 0.5227
			entries EPM	Two-tailed unpaired student’s t test	t(15) = 0.7902	p = 0.4417

[truncated: 14 more sheets: sup5, sup6, sup7, sup8, sup9, sup10, sup11, sup12, sup13, sup14, sup15, sup16, sup17, sup18]
